# Supplementary material for: A Teaching Reform Practice to Improve Research Literacy of Veterinary Postgraduate Students Based on Evidence-Based Veterinary Medicine
Source: Vet Sci. 2026 Mar 18;13(3):281. doi: 10.3390/vetsci13030281 (PMC13030425; doi:10.3390/vetsci13030281)
Supplement: Supplementary file 1 [file vetsci-13-00281-s001.zip]

Archive with 1 entries (1 files):
- vetsci-4156458-supplementary.pdf
